# Supplementary material for: Trunk picking from a truncating menu: Dry season forage selection by Asian elephant in a multi-use landscape
Source: PLoS One. 2022 Jul 8;17(7):e0271052. doi: 10.1371/journal.pone.0271052 (PMC9269951; doi:10.1371/journal.pone.0271052)
Supplement: S1 Table — (XLSX) [file pone.0271052.s001.xlsx]

## Sheet: Data
Land Use	Lat	Long
Plantation	26.6958	88.7808
Plantation	26.9241	88.6821
Plantation	26.9322	88.6986
Plantation	26.9319	88.6987
Plantation	26.939	88.6989
Plantation	26.9496	88.697
Plantation	26.7093	88.8228
Plantation	26.7226	88.7715
Plantation	26.7273	88.7764
Plantation	26.7526	88.781
Plantation	26.7537	88.7814
Plantation	26.7688	88.7935
Plantation	26.7947	88.7979
Plantation	26.8274	88.7982
Plantation	26.8532	88.803
Plantation	26.8608	88.8029
Plantation	26.8558	89.0039
Plantation	26.8647	88.9975
Plantation	26.8647	88.9975
Plantation	26.8665	88.9957
Plantation	26.8109	88.9072
Plantation	26.8712	88.879
Plantation	26.8746	88.87
Plantation	26.8746	88.8707
Plantation	26.9672	88.7551
Plantation	26.9589	88.7554
Plantation	26.9365	88.6895
Plantation	26.7054	88.8215
Plantation	26.8807	88.8892
Forest	26.9015	88.852
Forest	26.9055	88.8429
Forest	26.9006	88.8561
Forest	26.8984	88.8539
Forest	26.8996	88.8611
Forest	26.739	88.8333
Forest	26.7249	88.7844
Forest	26.7294	88.7873
Forest	26.8337	88.833
Forest	26.8208	88.8376
Forest	26.8371	88.8387
Forest	26.8448	88.8429
Forest	26.8903	88.8553
Forest	26.8515	88.8738
Forest	26.7685	88.7819
Forest	26.7881	88.8
Forest	26.7811	88.8019
Forest	26.772	88.7985
Forest	26.7643	88.8306
Forest	26.7777	88.8369
Forest	26.7806	88.8237
Forest	26.7433	88.8323
Forest	26.7672	88.811
Forest	26.7271	88.7973
Forest	26.8376	88.8716
Forest	26.8177	88.8641
Forest	26.7986	88.8618
Forest	26.7609	88.839
Forest	26.7803	88.8368
Forest	26.9102	88.861
Semi-degraded Forest	26.929	88.6993
Semi-degraded Forest	26.9274	88.6783
Semi-degraded Forest	26.694	88.7985
Semi-degraded Forest	26.7189	88.8356
Semi-degraded Forest	26.723	88.8381
Semi-degraded Forest	26.7117	88.8295
Semi-degraded Forest	26.7097	88.8224
Semi-degraded Forest	26.7097	88.819
Semi-degraded Forest	26.7749	88.7916
Semi-degraded Forest	26.8615	88.8215
Semi-degraded Forest	26.85	88.9944
Semi-degraded Forest	26.8666	88.9886
Semi-degraded Forest	26.8668	88.9855
Semi-degraded Forest	26.8732	88.9796
Semi-degraded Forest	26.8065	88.9076
Semi-degraded Forest	26.8048	88.9091
Semi-degraded Forest	26.804	88.8981
Semi-degraded Forest	26.7976	88.8925
Semi-degraded Forest	26.79	88.889
Semi-degraded Forest	26.8719	88.8789
Semi-degraded Forest	26.9311	88.7446
Semi-degraded Forest	26.9342	88.7468
Semi-degraded Forest	26.8684	88.836
Semi-degraded Forest	26.8335	88.8318
Semi-degraded Forest	26.9303	88.7456
Semi-degraded Forest	26.9333	88.7362
Semi-degraded Forest	26.7067	88.7958
Semi-degraded Forest	26.722	88.7719
Semi-degraded Forest	26.7948	88.9123
Semi-degraded Forest	26.7531	88.8321
Degraded Forest	26.9508	88.6961
Degraded Forest	26.9481	88.691
Degraded Forest	26.6922	88.7953
Degraded Forest	26.8619	88.821
Degraded Forest	26.8668	88.8201
Degraded Forest	26.8699	88.8204
Degraded Forest	26.8736	88.8226
Degraded Forest	26.8737	88.8253
Degraded Forest	26.8824	88.8268
Degraded Forest	26.8565	89.0044
Degraded Forest	26.8575	89.0057
Degraded Forest	26.8532	88.9963
Degraded Forest	26.8505	88.9936
Degraded Forest	26.8649	88.9985
Degraded Forest	26.8667	88.9843
Degraded Forest	26.8142	88.9032
Degraded Forest	26.8151	88.9061
Degraded Forest	26.7767	88.8884
Degraded Forest	26.7733	88.8878
Degraded Forest	26.8717	88.8891
Degraded Forest	26.9047	88.8335
Degraded Forest	26.8972	88.8299
Degraded Forest	26.91	88.8365
Degraded Forest	26.9273	88.8768
Degraded Forest	26.9183	88.8388
Degraded Forest	26.7211	88.7772
Degraded Forest	26.9353	88.7437
Degraded Forest	26.935	88.758
Degraded Forest	26.8797	88.8323
Degraded Forest	26.7428	88.7658
Tea Estate	26.9473	88.8307
Tea Estate	26.9593	88.7615
Tea Estate	26.9188	88.8194
Tea Estate	26.9017	88.7809
Tea Estate	26.8948	88.6905
Tea Estate	26.9223	88.6905
Tea Estate	26.9656	88.7923
Tea Estate	26.9007	88.7276
Tea Estate	26.8965	88.7528
Tea Estate	26.8531	88.718
Tea Estate	26.8543	88.6589
Tea Estate	26.8225	88.6758
Tea Estate	26.7986	88.7858
Tea Estate	26.8422	88.7957
Tea Estate	26.7649	88.8785
Tea Estate	26.7324	88.8458
Tea Estate	26.8979	89.0202
Tea Estate	26.9154	88.994
Tea Estate	26.9731	88.9228
Tea Estate	26.9478	88.8913
Tea Estate	26.928	88.9368
Tea Estate	26.8951	88.9276
Tea Estate	26.8936	88.9655
Tea Estate	26.8711	88.9572
Tea Estate	26.917	88.9641
Tea Estate	26.732	88.7475
Tea Estate	26.7892	88.7324
Tea Estate	26.9324	88.7917
Tea Estate	26.9088	88.6717
Tea Estate	26.9053	88.7357
Village	26.7809	88.7166
Village	26.7711	88.7421
Village	26.7442	88.7375
Village	26.756	88.7259
Village	26.7884	88.7507
Village	26.7539	88.7463
Village	26.822	88.7651
Village	26.8112	88.7393
Village	26.8584	88.775
Village	26.8828	88.8353
Village	26.8372	88.8184
Village	26.8235	88.8028
Village	26.8214	88.8152
Village	26.6886	88.804
Village	26.7016	88.8342
Village	26.8455	88.9277
Village	26.8553	88.9532
Village	26.8574	88.9072
Village	26.8788	88.9033
Village	26.8344	88.8983
Village	26.9398	88.8572
Village	26.865	88.8123
Village	26.883	88.8184
Village	26.8097	88.8085
Village	26.8431	88.7688
Village	26.8445	88.7441
Village	26.8122	88.773
Village	26.7057	88.7637
Village	26.7139	88.7486
Village	26.7966	88.7025
